# Supplementary material for: Extracytoplasmic Function σ Factors as Tools for Coordinating Stress Responses
Source: Int J Mol Sci. 2021 Apr 9;22(8):3900. doi: 10.3390/ijms22083900 (PMC8103513; doi:10.3390/ijms22083900)
Supplement: Supplementary file 1 [file ijms-22-03900-s001.xlsx]

## Sheet: Hoja1
Supplementary Table 1. Functional classification of ECF subgroups. This distribution is based on manually studied examples of each of the ECF subgroups clustered according to the conservation of their sequence and genomic context, as published in Casas-Pastor et al. (2021).
Class I	Class II
Abiotic stress, development, virulence, defense, host-pathogen interactions	Nutrient limitation, nutrient transport, metabolism, biosynthesis	Mixed groups	Unknown function
ECF02	ECF46	ECF14	ECF22
ECF03	ECF128	ECF15	ECF23
ECF11	ECF239	ECF52	ECF28
ECF12	ECF240	ECF102	ECF38
ECF16	ECF243	ECF122	ECF48
ECF17			ECF51
ECF18			ECF53
ECF19			ECF54
ECF21			ECF56
ECF25			ECF57
ECF26			ECF58
ECF27			ECF59
ECF29			ECF61
ECF30			ECF62
ECF31			ECF103
ECF32			ECF105
ECF33			ECF106
ECF35			ECF107
ECF36			ECF115
ECF37			ECF118
ECF39			ECF125
ECF40			ECF127
ECF41			ECF130
ECF42			ECF131
ECF43			ECF132
ECF111			ECF201
ECF114			ECF202
ECF116			ECF203
ECF120			ECF204
ECF121			ECF205
ECF123			ECF206
ECF211			ECF207
ECF218			ECF208
ECF227			ECF209
ECF228			ECF210
ECF235			ECF212
ECF238			ECF213
ECF241			ECF214
ECF242			ECF215
ECF245			ECF216
ECF251			ECF217
ECF282			ECF219
ECF286			ECF220
ECF291			ECF221
ECF293			ECF222
			ECF223
			ECF224
			ECF225
			ECF226
			ECF229
			ECF230
			ECF231
			ECF232
			ECF233
			ECF234
			ECF237
			ECF244
			ECF246
			ECF247
			ECF248
			ECF249
			ECF250
			ECF252
			ECF253
			ECF254
			ECF255
			ECF256
			ECF257
			ECF258
			ECF259
			ECF260
			ECF261
			ECF262
			ECF263
			ECF264
			ECF265
			ECF266
			ECF267
			ECF268
			ECF269
			ECF270
			ECF271
			ECF272
			ECF273
			ECF274
			ECF275
			ECF276
			ECF277
			ECF278
			ECF279
			ECF280
			ECF281
			ECF283
			ECF284
			ECF285
			ECF287
			ECF288
			ECF289
			ECF290
			ECF292
			ECF294
			ECF295
